# Supplementary material for: High Terpene Production in Myrtaceae: Evolutionary Insights from Terpene Pathway Genes
Source: Plants (Basel). 2026 Apr 22;15(9):1293. doi: 10.3390/plants15091293 (PMC13164918; doi:10.3390/plants15091293)
Supplement: Supplementary file 1 [file plants-15-01293-s001.zip]

Archive with 1 entries (1 files):
- plants-4235325-supplementary.pdf
